# Supplementary material for: ﻿Ulnariashun-biseriata sp. nov. (Bacillariophyta) from the Shun River in Hunan Province, China
Source: PhytoKeys. 2024 Sep 24;246:315–27. doi: 10.3897/phytokeys.246.130942 (PMC11445609; doi:10.3897/phytokeys.246.130942)
Supplement: XML Treatment for Ulnaria shun-biseriata [file phytokeys.246.130942-treatment1.xml]

<!DOCTYPE tp:taxon-treatment
  PUBLIC "-//TaxonX//DTD Taxonomic Treatment Publishing DTD v0 20100105//EN" "tax-treatment-NSO.dtd">
<tp:taxon-treatment xmlns:tp="http://www.plazi.org/taxpub"><tp:treatment-meta><kwd-group><label>Taxon classification</label><kwd>
              <named-content content-type="kingdom">Plantae</named-content>
            </kwd><kwd>
              <named-content content-type="order">Licmophorales</named-content>
            </kwd><kwd>
              <named-content content-type="family">Ulnariaceae</named-content>
            </kwd></kwd-group><mixed-citation publication-type="journal"><person-group><name><surname>Zheng</surname><given-names>Yan</given-names></name><name><surname>Liu</surname><given-names>Bing</given-names></name><name><surname>Rioual</surname><given-names>Patrick</given-names></name><name><surname>Long</surname><given-names>Ji-Yan</given-names></name><name><surname>Zhou</surname><given-names>Min</given-names></name></person-group><article-title>﻿<italic><tp:taxon-name><tp:taxon-name-part taxon-name-part-type="genus" reg="Ulnaria">Ulnaria</tp:taxon-name-part><tp:taxon-name-part taxon-name-part-type="species" reg="shun-biseriata">shun-biseriata</tp:taxon-name-part></tp:taxon-name></italic> sp. nov. (<tp:taxon-name><tp:taxon-name-part taxon-name-part-type="phylum">Bacillariophyta</tp:taxon-name-part></tp:taxon-name>) from the Shun River in Hunan Province, China</article-title><source>PhytoKeys</source><day>24</day><month>09</month><year>2024</year><volume>246</volume><fpage>315</fpage><lpage>327</lpage><pub-id pub-id-type="doi">10.3897/phytokeys.246.130942</pub-id></mixed-citation></tp:treatment-meta><tp:nomenclature><label>﻿</label><tp:taxon-name>
            <object-id xmlns:xlink="http://www.w3.org/1999/xlink" content-type="arpha" xlink:type="simple">0772BC18-1D30-5679-A729-B75678CA0958</object-id>
            <tp:taxon-name-part taxon-name-part-type="genus" reg="Ulnaria">Ulnaria</tp:taxon-name-part>
            <tp:taxon-name-part taxon-name-part-type="species" reg="shun-biseriata">shun-biseriata</tp:taxon-name-part>
          </tp:taxon-name><tp:taxon-authority>Bing Liu &amp; Rioual</tp:taxon-authority><tp:taxon-status xmlns:xlink="http://www.w3.org/1999/xlink" xlink:type="simple">sp. nov.</tp:taxon-status><xref ref-type="fig" rid="F1">Figs 1</xref><xref ref-type="fig" rid="F2">, 2</xref><xref ref-type="fig" rid="F3">, 3</xref><xref ref-type="fig" rid="F4">, 4</xref></tp:nomenclature><tp:treatment-sec sec-type="Holotype" id="SECID0EHIAC"><title>Holotype.</title><p>A specimen circled on the Slide DIA2024008, deposited in the herbarium of Jishou University (<named-content xmlns:xlink="http://www.w3.org/1999/xlink" content-type="dwc:institutional_code" xlink:title="Herbarium of Jishou University, Hunan, People’s Republic of China" xlink:href="http://grbio.org/institution/jishou-university" xlink:type="simple">JIU</named-content>), China, illustrated here as Fig. <xref ref-type="fig" rid="F1">1A</xref>. Registration. Phycobank <ext-link xmlns:xlink="http://www.w3.org/1999/xlink" xlink:href="http://phycobank.org/104927" ext-link-type="uri" xlink:type="simple">http://phycobank.org/104927</ext-link>.</p><fig id="F1" position="float" orientation="portrait"><object-id xmlns:xlink="http://www.w3.org/1999/xlink" content-type="doi" xlink:type="simple">10.3897/phytokeys.246.130942.figure1</object-id><object-id xmlns:xlink="http://www.w3.org/1999/xlink" content-type="arpha" xlink:type="simple">25FACF2F-472E-5122-8309-54713D16B907</object-id><label>Figure 1.</label><caption><p><italic><tp:taxon-name><tp:taxon-name-part taxon-name-part-type="genus" reg="Ulnaria">Ulnaria</tp:taxon-name-part><tp:taxon-name-part taxon-name-part-type="species" reg="shun-biseriata">shun-biseriata</tp:taxon-name-part></tp:taxon-name></italic> sp. nov., <abbrev xmlns:xlink="http://www.w3.org/1999/xlink" xlink:title="light microscope" id="ABBRID0ENJAC" xlink:type="simple">LM</abbrev><bold>A–I</bold> nine normal valves showing a size diminution series <bold>J–Q</bold> eight abnormal valves <bold>A</bold> illustration of holotype specimen. Scale bar: 10 μm (<bold>I</bold>).</p></caption><graphic xmlns:xlink="http://www.w3.org/1999/xlink" xlink:href="phytokeys-246-315_article-130942__-g001.jpg" position="float" orientation="portrait" xlink:type="simple" id="oo_1140530.jpg"><uri content-type="original_file" xlink:type="simple">https://binary.pensoft.net/fig/1140530</uri></graphic></fig></tp:treatment-sec><tp:treatment-sec sec-type="type locality" id="SECID0E5JAC"><title>Type locality.</title><p>China • Hunan Province: Lanshan County, Shun River, at a sampling site (<named-content xmlns:xlink="http://www.w3.org/1999/xlink" content-type="dwc:verbatimCoordinates" xlink:type="simple"><named-content content-type="geo-json" specific-use="{&#34;type&#34;:&#34;Point&#34;,&#34;coordinates&#34;:[112.142222,25.248611]}" id="NCID0EHKAC" xlink:type="simple">25°14'55"N, 112°8'32"E</named-content></named-content>, 400 m asl.), collected by Bing Liu, October 5, 2021.</p></tp:treatment-sec><tp:treatment-sec sec-type="description" id="SECID0EMKAC"><title>Description.</title><p><bold><italic><abbrev xmlns:xlink="http://www.w3.org/1999/xlink" xlink:title="light microscope" id="ABBRID0EVKAC" xlink:type="simple">LM</abbrev></italic></bold> (Fig. <xref ref-type="fig" rid="F1">1</xref>). Valves lanceolate with slightly undulate valve margins and apiculate apices. Valve dimensions (n = 41): length 48–70 μm, width 8.3–10.7 μm at center. Sternum distinct, extending length of valve. Central area with two arrangements: an asymmetric hyaline region extending to both margins (Fig. <xref ref-type="fig" rid="F1">1B–F</xref>) or a hyaline area which extends to one margin with the other side bordered with a few shortened striae (Fig. <xref ref-type="fig" rid="F1">1A, G–I</xref>). Ghost striae sometimes present (e.g. Fig. <xref ref-type="fig" rid="F1">1C, D</xref>) in the central area. Striae parallel, mostly opposite one another across sternum. Stria density 8.5–11 (often 10) in 10 μm. Many abnormal valves found, all of which exhibit an asymmetry relative to the apical axis due to the valve middle part only expanding on one side, and more undulate valve margins (Fig. <xref ref-type="fig" rid="F1">1J–Q</xref>) than normal valves (Fig. <xref ref-type="fig" rid="F1">1A–I</xref>).</p><p><bold><italic><abbrev xmlns:xlink="http://www.w3.org/1999/xlink" xlink:title="scanning electron microscope" id="ABBRID0EXLAC" xlink:type="simple">SEM</abbrev></italic></bold> (Figs <xref ref-type="fig" rid="F2">2</xref>–<xref ref-type="fig" rid="F4">4</xref>). Valves characterized by relatively wide virgae, interconnected with thin viminules, areolar closing plates having a few struts fixing them onto the areolar wall (Figs <xref ref-type="fig" rid="F2">2</xref>–<xref ref-type="fig" rid="F4">4</xref>). Valves with mixed striae, mostly biseriate. Two rimoportulae per valve, one at each pole, externally expressed as simple holes (Fig. <xref ref-type="fig" rid="F2">2E</xref>), internally bilabiate, situated close to sternum (Fig. <xref ref-type="fig" rid="F4">4E</xref>). Ocellulimbus composed of pervalvar columns and transverse rows of porelli (Fig. <xref ref-type="fig" rid="F2">2D</xref>, <xref ref-type="fig" rid="F3">3C</xref>). A few serrated apical outgrowths protruding over the ocellulimbus (Fig. <xref ref-type="fig" rid="F2">2E</xref>). Valvocopula is a closed hoop, attached to the mantle interior, surrounding internal valve margin (Fig. <xref ref-type="fig" rid="F4">4C–F</xref>). Each valvocopula bears a mostly continuous row of poroids dividing the pars interior from pars exterior, located at midline (Fig. <xref ref-type="fig" rid="F3">3B–C</xref>, arrows); lacking ornamentation at either apex (Fig. <xref ref-type="fig" rid="F4">4E, F</xref>, arrow respectively). On its advalvar edge, valvocopula bears a row of serrated projections, each corresponding internally to a virga (Fig. <xref ref-type="fig" rid="F4">4D</xref>, two arrows).</p><fig id="F2" position="float" orientation="portrait"><object-id xmlns:xlink="http://www.w3.org/1999/xlink" content-type="doi" xlink:type="simple">10.3897/phytokeys.246.130942.figure2</object-id><object-id xmlns:xlink="http://www.w3.org/1999/xlink" content-type="arpha" xlink:type="simple">F9AF98E5-98A7-5B21-A61E-E42FABA0B267</object-id><label>Figure 2.</label><caption><p><italic><tp:taxon-name><tp:taxon-name-part taxon-name-part-type="genus" reg="Ulnaria">Ulnaria</tp:taxon-name-part><tp:taxon-name-part taxon-name-part-type="species" reg="shun-biseriata">shun-biseriata</tp:taxon-name-part></tp:taxon-name></italic> sp. nov., external view, <abbrev xmlns:xlink="http://www.w3.org/1999/xlink" xlink:title="scanning electron microscope" id="ABBRID0EDOAC" xlink:type="simple">SEM</abbrev><bold>A–C</bold> three complete valves, note biseriate striae and variable central areas <bold>D, E</bold> two apical details from <bold>A</bold>, note a few serrated projections protruding over the ocellulimbus (three arrows) <bold>F</bold> details of areolae showing the closing plates. Scale bars: 10 μm (<bold>A–C</bold>); 1 μm (<bold>D–F</bold>).</p></caption><graphic xmlns:xlink="http://www.w3.org/1999/xlink" xlink:href="phytokeys-246-315_article-130942__-g002.jpg" position="float" orientation="portrait" xlink:type="simple" id="oo_1140531.jpg"><uri content-type="original_file" xlink:type="simple">https://binary.pensoft.net/fig/1140531</uri></graphic></fig><fig id="F3" position="float" orientation="portrait"><object-id xmlns:xlink="http://www.w3.org/1999/xlink" content-type="doi" xlink:type="simple">10.3897/phytokeys.246.130942.figure3</object-id><object-id xmlns:xlink="http://www.w3.org/1999/xlink" content-type="arpha" xlink:type="simple">F03FD2F4-2B4B-51FB-9637-9C6ECC30E147</object-id><label>Figure 3.</label><caption><p><italic><tp:taxon-name><tp:taxon-name-part taxon-name-part-type="genus" reg="Ulnaria">Ulnaria</tp:taxon-name-part><tp:taxon-name-part taxon-name-part-type="species" reg="shun-biseriata">shun-biseriata</tp:taxon-name-part></tp:taxon-name></italic> sp. nov., external view, <abbrev xmlns:xlink="http://www.w3.org/1999/xlink" xlink:title="scanning electron microscope" id="ABBRID0ELPAC" xlink:type="simple">SEM</abbrev><bold>A</bold> valve with valvocopula <bold>B–D</bold> details from <bold>A</bold> showing the mantle, valvocopula and ocellulimbus. Scale bars: 10 μm (<bold>A</bold>); 1 μm (<bold>C–D</bold>).</p></caption><graphic xmlns:xlink="http://www.w3.org/1999/xlink" xlink:href="phytokeys-246-315_article-130942__-g003.jpg" position="float" orientation="portrait" xlink:type="simple" id="oo_1140532.jpg"><uri content-type="original_file" xlink:type="simple">https://binary.pensoft.net/fig/1140532</uri></graphic></fig><fig id="F4" position="float" orientation="portrait"><object-id xmlns:xlink="http://www.w3.org/1999/xlink" content-type="doi" xlink:type="simple">10.3897/phytokeys.246.130942.figure4</object-id><object-id xmlns:xlink="http://www.w3.org/1999/xlink" content-type="arpha" xlink:type="simple">68EE099D-DC39-53D3-BD7C-75B518686150</object-id><label>Figure 4.</label><caption><p><italic><tp:taxon-name><tp:taxon-name-part taxon-name-part-type="genus" reg="Ulnaria">Ulnaria</tp:taxon-name-part><tp:taxon-name-part taxon-name-part-type="species" reg="shun-biseriata">shun-biseriata</tp:taxon-name-part></tp:taxon-name></italic> sp. nov., <abbrev xmlns:xlink="http://www.w3.org/1999/xlink" xlink:title="scanning electron microscope" id="ABBRID0ESAAE" xlink:type="simple">SEM</abbrev>, internal view <bold>A–C</bold> three valves with closed valvocopulae <bold>D</bold> middle part detail from <bold>C</bold> note central area flanked by a few marginal striae only on one side and serrated projections over each virga (two arrows) <bold>E, F</bold> two apical details from <bold>C</bold> note unornamented valvocopula at both apices (arrow respectively). Scale bars: 10 μm (<bold>A–C</bold>); 1 μm (<bold>D–F</bold>).</p></caption><graphic xmlns:xlink="http://www.w3.org/1999/xlink" xlink:href="phytokeys-246-315_article-130942__-g004.jpg" position="float" orientation="portrait" xlink:type="simple" id="oo_1140533.jpg"><uri content-type="original_file" xlink:type="simple">https://binary.pensoft.net/fig/1140533</uri></graphic></fig></tp:treatment-sec><tp:treatment-sec sec-type="etymology" id="SECID0EJBAE"><title>Etymology.</title><p>The specific epithet <italic>shun-biseriata</italic> is a combination of the Shun River and the adjective biseriate to reflect the type locality and the mostly biseriate character of the striae.</p></tp:treatment-sec><tp:treatment-sec sec-type="distribution" id="SECID0ECCAE"><title>Distribution and ecology.</title><p>Known only from the type locality in which it is a common species with ca. 1% relative abundance. The samples that included this species were scraped off the surface of stones collected in the Shun River. Hence this is a benthic, epilithic species. The associated taxa include <italic><tp:taxon-name><tp:taxon-name-part taxon-name-part-type="genus" reg="Gyrosigma">Gyrosigma</tp:taxon-name-part><tp:taxon-name-part taxon-name-part-type="species" reg="kuetzingii">kuetzingii</tp:taxon-name-part></tp:taxon-name></italic> (Grunow) Cleve, <italic><tp:taxon-name><tp:taxon-name-part taxon-name-part-type="genus" reg="Encyonema">Encyonema</tp:taxon-name-part><tp:taxon-name-part taxon-name-part-type="species" reg="appalachianum">appalachianum</tp:taxon-name-part></tp:taxon-name></italic> Potapova, <italic><tp:taxon-name><tp:taxon-name-part taxon-name-part-type="genus" reg="Pinnularia">Pinnularia</tp:taxon-name-part><tp:taxon-name-part taxon-name-part-type="species" reg="subgibba">subgibba</tp:taxon-name-part></tp:taxon-name></italic> Krammer, <italic><tp:taxon-name><tp:taxon-name-part taxon-name-part-type="genus" reg="Pinnularia">P.</tp:taxon-name-part><tp:taxon-name-part taxon-name-part-type="species" reg="borealis">borealis</tp:taxon-name-part></tp:taxon-name></italic> Ehrenberg, <italic><tp:taxon-name><tp:taxon-name-part taxon-name-part-type="genus" reg="Gomphonema">Gomphonema</tp:taxon-name-part><tp:taxon-name-part taxon-name-part-type="species" reg="berggrenii">berggrenii</tp:taxon-name-part></tp:taxon-name></italic> Cleve, <italic><tp:taxon-name><tp:taxon-name-part taxon-name-part-type="genus" reg="Epithemia">Epithemia</tp:taxon-name-part></tp:taxon-name></italic> spp., <italic><tp:taxon-name><tp:taxon-name-part taxon-name-part-type="genus" reg="Nitzschia">Nitzschia</tp:taxon-name-part></tp:taxon-name></italic> spp., <italic><tp:taxon-name><tp:taxon-name-part taxon-name-part-type="genus" reg="Iconella">Iconella</tp:taxon-name-part></tp:taxon-name></italic> spp., among others. The following environmental parameters were measured in the field with three replications: Conductivity = 70.1 ± 0.1 μS cm<sup>-1</sup>; pH = 8.5 ± 0.1; Water temperature = 24.5 ± 0.1 °C.</p></tp:treatment-sec></tp:taxon-treatment>
